# Supplementary material for: Engineering AvidCARs for combinatorial antigen recognition and reversible control of CAR function
Source: Nat Commun. 2020 Aug 20;11:4166. doi: 10.1038/s41467-020-17970-3 (PMC7441178; doi:10.1038/s41467-020-17970-3)
Supplement: Supplementary file 2 — Supplementary Data 1 [file 41467_2020_17970_MOESM2_ESM.xlsx]

## Sheet: Sheet1
Overview of used sequences
	Sequence ID: 1 E11.4.1-based BBz CARs	CD33 signal peptide MPLLLLLPLLWAGALAM	E11.4.1-based binder	linker GGGGSGGGGS	StrepII tag NWSHPQFEK	CD8α stalk and transmembrane domain Uniprot P01732 aa 138 – 206	4-1BB endodomain UniProt Q07011 aa 214 – 255	CD3ζ endodomain Uniprot P20963-3 aa 52 – 164 Q65K
	Sequence ID: 2 E11.4.1-based Ser-BBz CARs	CD33 signal peptide MPLLLLLPLLWAGALAM	E11.4.1-based binder	linker GGGGSGGGGS	StrepII tag NWSHPQFEK	CD8α stalk and transmembrane domain Uniprot P01732 aa 138 – 206 C164S and C181S	4-1BB endodomain UniProt Q07011 aa 214 – 255	CD3ζ endodomain Uniprot P20963-3 aa 52 – 164 Q65K
	Sequence ID: 3 E11.4.1-based AP21967-inducible CAR FRB-chain	CD33 signal peptide MPLLLLLPLLWAGALAM	E11.4.1-based binder	linker GGGGSGGGGS	StrepII tag NWSHPQFEK	CD8α stalk and transmembrane domain Uniprot P01732 aa 138 – 206 C164S and C181S	4-1BB endodomain UniProt Q07011 aa 214 – 255	linker GSGSGSGSGSGSGSGS	FRB domain Uniprot P42345 aa 2021 – 2113	linker GSGSGSGSSL	CD3ζ endodomain Uniprot P20963-3 aa 52 – 164 Q65K
	Sequence ID: 4 E11.4.1-based AP21967-inducible CAR FKBP12-chain	CD33 signal peptide MPLLLLLPLLWAGALAM	E11.4.1-based binder	linker GGGGSGGGGS	FLAG tag DYKDDDDK	CD8α stalk and transmembrane domain Uniprot P01732 aa 138 – 206 C164S and C181S	4-1BB endodomain UniProt Q07011 aa 214 – 255	linker SRGSGSGSGS	FKBP12 domain Uniprot P62942	linker GSGSGSGSSL	CD3ζ endodomain Uniprot P20963-3 aa 52 – 164 Q65K
	Sequence ID: 5 4D5-5 BBz CAR	murine IgV κ signal peptide MDFQVQIFSFLLISASVIMSRG	4D5-5 scFv	linker GGGGSGGGGS	StrepII tag NWSHPQFEK	CD8α stalk and transmembrane domain Uniprot P01732 aa 138 – 206	4-1BB endodomain UniProt Q07011 aa 214 – 255	CD3ζ endodomain Uniprot P20963-3 aa 52 – 164 Q65K
	Sequence ID: 6 4D5-5 Ser-BBz CAR	murine IgV κ signal peptide MDFQVQIFSFLLISASVIMSRG	4D5-5 scFv	linker GGGGSGGGGS	StrepII tag NWSHPQFEK	CD8α stalk and transmembrane domain Uniprot P01732 aa 138 – 206 C164S and C181S	4-1BB endodomain UniProt Q07011 aa 214 – 255	CD3ζ endodomain Uniprot P20963-3 aa 52 – 164 Q65K
	Sequence ID: 7 Fv-based CAR VL chain	murine IgV κ signal peptide MDFQVQIFSFLLISASVIMSRG	4D5-5 VL chain + 218 linker GSTSGSGKPGSGEGS		FLAG tag DYKDDDDK	CD8α stalk and transmembrane domain Uniprot P01732 aa 138 – 206 C164S and C181S
	Sequence ID: 8 Fv-based CAR VH chain	CD33 signal peptide MPLLLLLPLLWAGALAM	4D5-5 VH chain		StrepII tag NWSHPQFEK	CD8α stalk and transmembrane domain Uniprot P01732 aa 138 – 206 C164S and C181S	4-1BB endodomain UniProt Q07011 aa 214 – 255	linker SRGSGSGSGS	FKBP12-F36V domain Uniprot P62942 F36V	linker GSGSGSGSSL	CD3ζ endodomain Uniprot P20963-3 aa 52 – 164 Q65K
	Sequence ID: 9 E11.4.1-based AP20187-inducible BBz CAR	CD33 signal peptide MPLLLLLPLLWAGALAM	E11.4.1-G32A	linker GGGGSGGGGS	StrepII tag NWSHPQFEK	CD8α stalk and transmembrane domain Uniprot P01732 aa 138 – 206 C164S and C181S	4-1BB endodomain UniProt Q07011 aa 214 – 255	linker SRGSGSGSGS	FKBP12-F36V domain Uniprot P62942 F36V	linker GSGSGSGSSL	CD3ζ endodomain Uniprot P20963-3 aa 52 – 164 Q65K
	Sequence ID: 10 E11.4.1-based AP20187-inducible CD28z CAR	CD33 signal peptide MPLLLLLPLLWAGALAM	E11.4.1-G32A	linker GGGGSGGGGS	StrepII tag NWSHPQFEK	CD8α stalk domain Uniprot P01732 aa 138 – 182 C164S and C181S	CD28 transmembrane and endodomain Uniprot P10747 aa 153 – 220	linker SRGSGSGSGS	FKBP12-F36V domain Uniprot P62942 F36V	linker GSGSGSGSSL	CD3ζ endodomain Uniprot P20963-3 aa 52 – 164 Q65K
	Sequence ID: 11 E11.4.1-based AP20187-inducible ICOSz CAR	CD33 signal peptide MPLLLLLPLLWAGALAM	E11.4.1-G32A	linker GGGGSGGGGS	StrepII tag NWSHPQFEK	CD8α stalk domain Uniprot P01732 aa 138 – 182 C164S and C181S	ICOS transmembrane and endodomain Uniprot Q9Y6W8 aa 141 – 199	linker SRGSGSGSGS	FKBP12-F36V domain Uniprot P62942 F36V	linker GSGSGSGSSL	CD3ζ endodomain Uniprot P20963-3 aa 52 – 164 Q65K
	Sequence ID: 12 E11.4.1-based AP20187-inducible OX40z CAR	CD33 signal peptide MPLLLLLPLLWAGALAM	E11.4.1-G32A	linker GGGGSGGGGS	StrepII tag NWSHPQFEK	CD8α stalk and transmembrane domain Uniprot P01732 aa 138 – 206 C164S and C181S	OX40 endodomain UniProt P43489 aa 241-277	linker SRGSGSGSGS	FKBP12-F36V domain Uniprot P62942 F36V	linker GSGSGSGSSL	CD3ζ endodomain Uniprot P20963-3 aa 52 – 164 Q65K
	Sequence ID: 13 E11.4.1-based AP20187-inducible CD2z CAR	CD33 signal peptide MPLLLLLPLLWAGALAM	E11.4.1-G32A	linker GGGGSGGGGS	StrepII tag NWSHPQFEK	CD8α stalk and transmembrane domain Uniprot P01732 aa 138 – 206 C164S and C181S	CD2 endodomain UniProt P06729 aa 236-239 and aa 302-340 KRKKHRVQ … PPHG	linker SRGSGSGSGS	FKBP12-F36V domain Uniprot P62942 F36V	linker GSGSGSGSSL	CD3ζ endodomain Uniprot P20963-3 aa 52 – 164 Q65K
	Sequence ID: 14 AND-gate CAR FRB chain	CD33 signal peptide MPLLLLLPLLWAGALAM	zHER2-AK-R10A	linker GGGGSGGGGS	StrepII tag NWSHPQFEK	CD8α stalk and transmembrane domain Uniprot P01732 aa 138 – 206 C164S and C181S	4-1BB endodomain UniProt Q07011 aa 214 – 255	linker GSGSGSGSGSGSGSGS	FRB domain Uniprot P42345 aa 2021 – 2113	linker GSGSGSGSSL	CD3ζ endodomain Uniprot P20963-3 aa 52 – 164 Q65K
	Sequence ID: 15 AND-gate CAR FKBP12 chain	CD33 signal peptide MPLLLLLPLLWAGALAM	E11.4.1-G32A	linker GGGGSGGGGS	FLAG tag DYKDDDDK	CD8α stalk and transmembrane domain Uniprot P01732 aa 138 – 206 C164S and C181S	4-1BB endodomain UniProt Q07011 aa 214 – 255	linker SRGSGSGSGS	FKBP12 domain Uniprot P62942	linker GSGSGSGSSL	CD3ζ endodomain Uniprot P20963-3 aa 52 – 164 Q65K
	Sequence ID: 16 TanCAR	CD33 signal peptide MPLLLLLPLLWAGALAM	zHER2-AK-R10A GGGGSGGGGS E11.4.1-G32A	linker GGGGSGGGGS	StrepII tag NWSHPQFEK	CD8α stalk and transmembrane domain Uniprot P01732 aa 138 – 206 C164S and C181S	4-1BB endodomain UniProt Q07011 aa 214 – 255	linker SRGSGSGSGS	FKBP12-F36V domain Uniprot P62942 F36V	linker GSGSGSGSSL	CD3ζ endodomain Uniprot P20963-3 aa 52 – 164 Q65K
	Sequence ID: 17 VEGF-dependent CAR soluble chain	CD33 signal peptide MPLLLLLPLLWAGALAM	E11.4.1-G32A	StrepII tag NWSHPQFEK	hinge region EPKSPDKTHTCPPCPAPELL	JanusCT6 CH2-CH3 domain
	Sequence ID: 18 VEGF-dependent CAR membrane anchored chain	heavy chain signal peptide MELGLSWIFLLAILKGVQC	hinge region TCPPCPAPELL	mutated CH2-CH3 domain Uniprot P01857 aa 119 – 330 T233V, T249L, K275L and T277W		CD8α stalk and transmembrane domain Uniprot P01732 aa 159 – 206 C164S and C181S	4-1BB endodomain UniProt Q07011 aa 214 – 255	CD3ζ endodomain Uniprot P20963-3 aa 52 – 164 Q65K
	Sequence ID: 19 αCD19-BBz	GM-CSF-Rα signal peptide MLLLVTSLLLCELPHPAFLLIP	FMC63-scFv	CD8α stalk and transmembrane domain Uniprot P01732 aa 138 – 206		4-1BB endodomain UniProt Q07011 aa 214 – 255	CD3ζ endodomain Uniprot P20963-3 aa 52 – 164 Q65K
	Sequence ID: 20 hEGFRt-FKBP12	GM-CSF-Rα signal peptide MLLLVTSLLLCELPHPAFLLIP	EGFR extracellular and transmembrane domain Uniprot P00533 aa 334 – 675		linker GGGGSGGGGS	FKBP12 domain Uniprot P62942 M1R
	Sequence ID: 21 hEGFRt-FKBP12-F36V	GM-CSF-Rα signal peptide MLLLVTSLLLCELPHPAFLLIP	EGFR extracellular and transmembrane domain Uniprot P00533 aa 334 – 675		linker GGGGSGGGGS	FKBP12-F36V domain Uniprot P62942 F36V
	Sequence ID: 22 hHER2t-FRB	GM-CSF-Rα signal peptide MLLLVTSLLLCELPHPAFLLIP	HER2 extracellular and transmembrane domain Uniprot P04626 aa 339 – 683		linker GSGSGSGSGSGSGSGS	FRB domain Uniprot P42345 aa 2021 – 2113
	Sequence ID: 23 hHER2t-FKBP12	GM-CSF-Rα signal peptide MLLLVTSLLLCELPHPAFLLIP	HER2 extracellular and transmembrane domain Uniprot P04626 aa 339 – 683		linker SRGSGSGSGS	FKBP12 domain Uniprot P62942 M1R
	Sequence ID: 24 E11.4.1-based BBz CARs	CD33 signal peptide MPLLLLLPLLWAGALAM	E11.4.1-based binder	linker GGGGSGGGGS		CD8α stalk and transmembrane domain Uniprot P01732 aa 138 – 206	4-1BB endodomain UniProt Q07011 aa 214 – 255	CD3ζ endodomain Uniprot P20963-3 aa 52 – 164 Q65K
	Sequence ID: 25 Leucine Zipper AND-gate CAR EE chain	CD33 signal peptide MPLLLLLPLLWAGALAM	zHER2-AK-R10A	linker GGGGSGGGGS	StrepII tag NWSHPQFEK	CD8α stalk and transmembrane domain Uniprot P01732 aa 138 – 206 C164S and C181S	4-1BB endodomain UniProt Q07011 aa 214 – 255	linker GSGSGSGSGSGSGSGS	EE leucine zipper MDPDLEIEAAFLERENTALETRVAELRQRVQRLRNRVSQYRTRYGPLGGGK	linker GSGSGSGSSL	CD3ζ endodomain Uniprot P20963-3 aa 52 – 164 Q65K
	Sequence ID: 26 Leucine Zipper AND-gate CAR RR chain	CD33 signal peptide MPLLLLLPLLWAGALAM	E11.4.1-G32A	linker GGGGSGGGGS	FLAG-tag DYKDDDDK	CD8α stalk and transmembrane domain Uniprot P01732 aa 138 – 206 C164S and C181S	4-1BB endodomain UniProt Q07011 aa 214 – 255	linker SRGSGSGSGS	RR leucine zipper MDPDLEIRAAFLRQRNTALRTEVAELEQEVQRLENEVSQYETRYGPLGGGK	linker GSGSGSGSSL	CD3ζ endodomain Uniprot P20963-3 aa 52 – 164 Q65K
	Sequence ID: 27 LaG42-based AP20187-inducible BBz CAR	Mouse Ig kappa chain V-III region METDTLLLWVLLLWVPGSTGD	LaG42 nanobody	linker GGGGSGGGGS	StrepII tag NWSHPQFEK	CD8α stalk and transmembrane domain Uniprot P01732 aa 138 – 206 C164S and C181S	4-1BB endodomain UniProt Q07011 aa 214 – 255	linker SRGSGSGSGS	FKBP12-F36V domain Uniprot P62942 F36V	linker GSGSGSGSSL	CD3ζ endodomain Uniprot P20963-3 aa 52 – 164 Q65K
	Sequence ID: 28 H2-8mut-based AP20187-inducible BBz CAR	Mouse Ig kappa chain V-III region METDTLLLWVLLLWVPGSTGD	H2-8 mutated nanobody	linker GGGGSGGGGS	StrepII tag NWSHPQFEK	CD8α stalk and transmembrane domain Uniprot P01732 aa 138 – 206 C164S and C181S	4-1BB endodomain UniProt Q07011 aa 214 – 255	linker SRGSGSGSGS	FKBP12-F36V domain Uniprot P62942 F36V	linker GSGSGSGSSL	CD3ζ endodomain Uniprot P20963-3 aa 52 – 164 Q65K
	Sequence ID: 29 membrane bound GFP	Mouse Ig kappa chain V-III region METDTLLLWVLLLWVPGSTGD	eGFP A206K	Platelet-derived growth factor receptor beta stalk and transmembrane domain Uniprot P09619 aa 512 - 561
