# Supplementary material for: Engineering AvidCARs for combinatorial antigen recognition and reversible control of CAR function
Source: Nat Commun. 2020 Aug 20;11:4166. doi: 10.1038/s41467-020-17970-3 (PMC7441178; doi:10.1038/s41467-020-17970-3)
Supplement: Supplementary file 3 — Supplementary Data 2 [file 41467_2020_17970_MOESM3_ESM.xlsx]

## Sheet: Sheet1
List of exact p values
	Figure 2							Figure 5									Supplementary Figure 2
	2c	high affinity	intermediate affinity	low affinity				5d	mock T cells vs. αhEGFR-AvidCAR („off“)	αhEGFR-AvidCAR („on“) vs. αhEGFR-AvidCAR („off“)	αhEGFR-AvidCAR („on“) vs. αhEGFR-high-affinity Ser-BBz						2c	high affinity	intermediate affinity	low affinity
		0.0567	0.1128	0.0019					0.6065	0.0004	0.13							0.0244	0.0121	0.025
	Figure 3							Figure 6									Supplementary Figure 5
	3b	specific lysis	IFNg secretion					6b
		0.0199	0.1237						no CAR	hEGFRt vs. hEGFRt+hHER2t	0.6741						5e	Ser-BBz	Ser-28z	Ser-ICOSz	Ser-OX40	Ser-2z
										hHER2t vs. hEGFRt+hHER2t	0.9568							0.0402	0.2302	0.2176	0.0972	0.004
	3e	scFv Ser-BBz vs. VH+VL w/o Dimerizer	VH+VL w/o Dimerizer vs. VH+VL w/ Dimerizer	VH w/o Dimerizer vs. VH w/ Dimerizer					αhEGFR/αhHER2-AvidCAR	hEGFRt vs. hEGFRt+hHER2t	0.0007
		0.0188	0.0123	0.0606						hHER2t vs. hEGFRt+hHER2t	0.0023						Supplementary Figure 8
	3g	Ser-BBz	Ser-28z	Ser-ICOSz	Ser-OX40	Ser-2z											8a	0.0418
		0.0269	0.222	0.0297	0.0678	0.0479
								6d		Nalm-6	hHER2t/hEGFRt-Nalm-6	hEGFRt-Nalm-6	hHER2t-Nalm-6	T cells
									Mock T cells vs. αhEGFR-high-affinity Ser-BBz	0.6874	<0.0001	<0.0001	0.4427	0.1316	bone marrow
	Figure 4								Mock T cells vs. αhEGFR/αhHER2-AvidCAR	0.9791	<0.0001	0.8648	0.9183	0.2396			Supplementary Figure 12
									αhEGFR-high-affinity Ser-BBz vs. αhEGFR/αhHER2-AvidCAR	0.8014	0.0187	<0.0001	0.6766	0.9319
	4b	no CAR	hEGFRt vs. hEGFRt+hHER2t	0.6419													12c		specific lysis	IFNg secretion
			hHER2t vs. hEGFRt+hHER2t	0.2518					Mock T cells vs. αhEGFR-high-affinity Ser-BBz	0.2606	<0.0001	<0.0001	0.2102	0.6074	liver			no CAR	0.0545	0.2296
		high-affinity (switchable)	hEGFRt vs. hEGFRt+hHER2t	<0.0001					Mock T cells vs. αhEGFR/αhHER2-AvidCAR	0.1673	<0.0001	0.9631	0.2595	0.6324				mock CAR	0.6748	0.0675
			hHER2t vs. hEGFRt+hHER2t	0.6123					αhEGFR-high-affinity Ser-BBz vs. αhEGFR/αhHER2-AvidCAR	0.9595	0.9685	<0.0001	0.9902	0.9991				LaG42 CAR	0.0701	0.0069
		low-affinity (switchable AvidCAR) w/o Dimerizer	hEGFRt vs. hEGFRt+hHER2t	0.7271
			hHER2t vs. hEGFRt+hHER2t	0.0921													12e		specific lysis	IFNg secretion
		low-affinity (switchable AvidCAR) w/ Dimerizer	hEGFRt vs. hEGFRt+hHER2t	<0.0001														no CAR	0.4819	0.4722
			hHER2t vs. hEGFRt+hHER2t	<0.0001														mock CAR	0.6316	0.0778
		tanCAR	hEGFRt vs. hEGFRt+hHER2t	0.0006														H2-8mut CAR	0.0185	0.0093
			hHER2t vs. hEGFRt+hHER2t	<0.0001
	4d	no CAR	0.0509
		αhEGFR-high Ser-BBz	0.7597
		αVEGF/αhEGFR AvidCAR 0.1 nM	0.0188
		αVEGF/αhEGFR AvidCAR 1 nM	0.0478
		αVEGF/αhEGFR AvidCAR 10 nM	0.0187
		αVEGF/αhEGFR AvidCAR 100 nM	0.0199
