# Supplementary material for: Engineering AvidCARs for combinatorial antigen recognition and reversible control of CAR function
Source: Nat Commun. 2020 Aug 20;11:4166. doi: 10.1038/s41467-020-17970-3 (PMC7441178; doi:10.1038/s41467-020-17970-3)
Supplement: Supplementary file 4 — Supplementary Data 3 [file 41467_2020_17970_MOESM4_ESM.xlsx]

## Sheet: Sheet1
List of primer sequences used
		Primer name	sequence 5' - 3'
		11.4.1 Sso7d Y21A fwd	gtggatattagcaaaatcatggccgtgatccgtggtggc
		11.4.1 Sso7d Y21A rev	gccaccacggatcacggccatgattttgctaatatccac
		11.4.1 Sso7d I23A fwd	gcaaaatcatgtacgtcgcccgtggtggccagcgtattg
		11.4.1 Sso7d I23A rev	caatacgctggccaccacgggcgacgtacatgattttgc
		11.4.1 Sso7d G25A fwd	catgtacgtgatccgtgccggccagcgtattgcttttg
		11.4.1 Sso7d G25A rev	caaaagcaatacgctggccggcacggatcacgtacatg
		11.4.1 Sso7d R28A fwd	catcataaccaaaagcaatggcctggccaccacggatcacg
		11.4.1 Sso7d R28A rev	cgtgatccgtggtggccaggccattgcttttggttatgatg
		11.4.1 Sso7d G32A fwd	ggccagcgtattgcttttgcctatgatgaaggtgatggtg
		11.4.1 Sso7d G32A rev	caccatcaccttcatcataggcaaaagcaatacgctggcc
		11.4.1 Sso7d W40A fwd	gatgaaggtgatggtgccgccggtgatggtattgtgagc
		11.4.1 Sso7d W40A rev	gctcacaataccatcaccggcggcaccatcaccttcatc
		11.4.1 Sso7d D42A fwd	gtgatggtgcctggggtgccggtattgtgagcgaaaaag
		11.4.1 Sso7d D42A rev	ctttttcgctcacaataccggcaccccaggcaccatcac
		11.4.1 Sso7d I44A fwd	gatggtgcctggggtgatggtgccgtgagcgaaaaagatgcac
		11.4.1 Sso7d I44A rev	gtgcatctttttcgctcacggcaccatcaccccaggcaccatc
		Affibody L9A fwd	gctatggtggacaacaagttcaacaaagaagctcggcaggcctactgg
		Affibody L9A rev	ccagtaggcctgccgagcttctttgttgaacttgttgtccaccatagc
		Affibody R10A fwd	caagttcaacaaagagctggctcaggcctactgggagattc
		Affibody R10A rev	gaatctcccagtaggcctgagccagctctttgttgaacttg
		Affibody Q11A fwd	gttcaacaaagagctgcgggccgcctactgggagattcag
		Affibody Q11A rev	ctgaatctcccagtaggcggcccgcagctctttgttgaac
		Affibody Y13A fwd	agctgcggcaggccgcctgggagattcagg
		Affibody Y13A rev	cctgaatctcccaggcggcctgccgcagct
		Affibody W14A fwd	gctgcggcaggcctacgctgagattcaggctctgc
		Affibody W14A rev	gcagagcctgaatctcagcgtaggcctgccgcagc
		Affibody Q17A fwd	CGGCAGGCCTACTGGGAGATTGCTGCTCTGCCTAAC
		Affibody Q17A rev	GTTAGGCAGAGCAGCAATCTCCCAGTAGGCCTGCCG
		Affibody W24A fwd	ctgcctaacctggccgccacacagagcagagcc
		Affibody W24A rev	ggctctgctctgtgtggcggccaggttaggcag
		Affibody T25A fwd	cctaacctggcctgggcacagagcagagccttc
		Affibody T25A rev	gaaggctctgctctgtgcccaggccaggttagg
		Affibody S27A fwd	gctctgcctaacctggcctggacacaagctagagccttcatccg
		Affibody S27A rev	cggatgaaggctctagcttgtgtccaggccaggttaggcagagc
		Affibody R28A fwd	ggcctggacacagagcgctgccttcatccggaagc
		Affibody R28A rev	gcttccggatgaaggcagcgctctgtgtccaggcc
		Affibody G32A fwd	cagagcagagccttcatcgccaagctgtacgacgatcc
		Affibody G32A rev	ggatcgtcgtacagcttggcgatgaaggctctgctctg
		Affibody Y35A fwd	gagccttcatccggaagctcgctgacgatccaagccagagcg
		Affibody Y35A rev	cgctctggcttggatcgtcagcgagcttccggatgaaggctc
