# Supplementary material for: Engineering AvidCARs for combinatorial antigen recognition and reversible control of CAR function
Source: Nat Commun. 2020 Aug 20;11:4166. doi: 10.1038/s41467-020-17970-3 (PMC7441178; doi:10.1038/s41467-020-17970-3)
Supplement: Supplementary file 5 — Supplementary Data 4 [file 41467_2020_17970_MOESM5_ESM.zip]

Archive with 5 entries (5 files):
- Supplementary Data 4_Mathematical model/calc_observables.m
- Supplementary Data 4_Mathematical model/LigandModel5_refined.m
- Supplementary Data 4_Mathematical model/Mathematical model_Supplementary Figure 3.bngl
- Supplementary Data 4_Mathematical model/SolveLigandModel.m
- Supplementary Data 4_Mathematical model/SweepLigandModel.m
