# Supplementary material for: Engineering AvidCARs for combinatorial antigen recognition and reversible control of CAR function
Source: Nat Commun. 2020 Aug 20;11:4166. doi: 10.1038/s41467-020-17970-3 (PMC7441178; doi:10.1038/s41467-020-17970-3)
Supplement: Supplementary file 5 — Supplementary Data 4 [file 41467_2020_17970_MOESM5_ESM.zip › Supplementary Data 4_Mathematical model/calc_observables.m]

% Calculate observables
function [ observables ] = calc_observables ( species, expressions )

    observables = zeros(1,10);
    observables(1) = species(1);
    observables(2) = species(2);
    observables(3) = species(3);
    observables(4) = species(4);
    observables(5) = species(5) +species(6) +species(7) +2*species(14) +species(15) +species(16) +species(17) +species(18) +species(26) +species(27) +species(28) +species(36) +species(37) +2*species(38) +species(39) +species(40) +species(41) +species(42) +2*species(43) +species(44) +species(45) +species(54) +species(55) +species(56) +species(57) +species(58) +species(59) +species(60) +species(61) +2*species(62) +species(63) +species(64) +species(65) +species(66) +species(67) +species(68) +species(69) +species(70) +species(71) +species(72) +species(73) +species(74);
    observables(6) = species(8) +species(10) +species(11) +species(15) +species(17) +species(29) +species(30) +species(31) +species(39) +species(44) +species(54) +species(56) +species(63) +species(71);
    observables(7) = species(9) +species(12) +species(13) +species(16) +species(18) +species(32) +species(33) +species(34) +species(40) +species(45) +species(55) +species(57) +species(64) +species(72);
    observables(8) = species(19) +species(20) +species(21) +species(22) +species(23) +species(24) +species(25) +species(36) +species(37) +species(41) +species(42) +species(46) +species(47) +species(48) +species(50) +species(51) +species(52) +species(53) +species(58) +species(59) +species(60) +species(61) +species(65) +species(66) +species(67) +species(68) +species(69) +species(70) +species(73) +species(74);
    observables(9) = species(5) +species(6) +species(7) +2*species(14) +species(15) +species(16) +species(17) +species(18) +species(26) +species(27) +species(28) +species(36) +species(37) +2*species(38) +species(39) +species(40) +species(41) +species(42) +2*species(43) +species(44) +species(45) +species(54) +species(55) +species(56) +species(57) +species(58) +species(59) +species(60) +species(61) +2*species(62) +species(63) +species(64) +species(65) +species(66) +species(67) +species(68) +species(69) +species(70) +species(71) +species(72) +species(73) +species(74) +species(8) +species(10) +species(11) +species(15) +species(17) +species(29) +species(30) +species(31) +species(39) +species(44) +species(54) +species(56) +species(63) +species(71) +species(9) +species(12) +species(13) +species(16) +species(18) +species(32) +species(33) +species(34) +species(40) +species(45) +species(55) +species(57) +species(64) +species(72) +species(19) +species(20) +species(21) +species(22) +species(23) +species(24) +species(25) +species(36) +species(37) +species(41) +species(42) +species(46) +species(47) +species(48) +species(50) +species(51) +species(52) +species(53) +species(58) +species(59) +species(60) +species(61) +species(65) +species(66) +species(67) +species(68) +species(69) +species(70) +species(73) +species(74);
    observables(10) = species(26) +species(27) +species(28) +species(35) +species(38) +species(43) +species(54) +species(55) +species(56) +species(57) +species(60) +species(61) +2*species(62) +species(63) +species(64) +species(65) +species(66) +species(69) +species(70) +species(71) +species(72) +species(73) +species(74);
    observables(11) = species(29) +species(30) +species(31) +species(32) +species(33) +species(34) +species(39) +species(40) +species(44) +species(45) +species(46) +species(47) +species(48) +species(49) +species(50) +species(51) +species(52) +species(53) +species(58) +species(59) +species(63) +species(64) +species(65) +species(66) +species(67) +species(68) +species(71) +species(72) +species(73) +species(74);
    
end
