# Supplementary material for: Engineering AvidCARs for combinatorial antigen recognition and reversible control of CAR function
Source: Nat Commun. 2020 Aug 20;11:4166. doi: 10.1038/s41467-020-17970-3 (PMC7441178; doi:10.1038/s41467-020-17970-3)
Supplement: Supplementary file 5 — Supplementary Data 4 [file 41467_2020_17970_MOESM5_ESM.zip › Supplementary Data 4_Mathematical model/Mathematical model_Supplementary Figure 3.bngl]

#Mathematical model of CAR binding to Antigen

#The model includes a constitutively dimeric CAR (RD) and dimeric antigen (LD) that can undergo intermolecular binding (with a single CAR engaging a single antigen) before undergoing an intramolecular binding (with both CARs engaging both antigens) whose rate depends on the factor sigma that modulates avidity. When the CAR is engaged by at least one antigen it undergoes kinetic proofreading (with Y ~ 1 indicating an activated CAR). See Supplementary Materials for a full description of the model and parameter values.

#Note that this model is more general than the one described in the main text as it also includes a constitutively monomeric CAR (RM) and monomeric antigen (LM). These were investigated during the project but were set to 0 for all simulations included in the manuscript. The reason is that it was more straightforward to modulate avidity by modulating sigma.

begin parameters

#Intermolecular on-rate (=kon)
k1  1
#Intermolecular off-rate (=koff)
k2  1
#Intramolecular on-rate (=sigma * kon)
k3  1
#Intramolecular off-rate (=koff)
k4  1
#Kinetic proofreading phosphorylation rate (=kp)
p1  1
#Reversion rate (technical parameter to ensure that upon unbinding the CAR returns to the non-signalling state immediately)
p2  1e8
        
end parameters
                                   
begin molecule types

RM(b,Y~0~1)
RD(b1,b2,Y~0~1)
LM(b)
LD(b1,b2)

end molecule types

begin seed species

RM(b,Y~0)   1
RD(b1,b2,Y~0)   1
LM(b)   1
LD(b1,b2)   1

end seed species

begin reaction rules

# Monovalent Interactions
RM(b) + LM(b) <-> RM(b!1).LM(b!1)   k1, k2
RM(b) + LD(b1) <-> RM(b!1).LD(b1!1) k1, k2
RM(b) + LD(b2) <-> RM(b!1).LD(b2!1) k1, k2
RD(b1) + LM(b) <-> RD(b1!1).LM(b!1) k1, k2
RD(b2) + LM(b) <-> RD(b2!1).LM(b!1) k1, k2

# Bivalent Interactions
RD(b1,b2) + LD(b1,b2) <-> RD(b1!1,b2).LD(b1!1,b2)   k1, k2
RD(b1!1,b2).LD(b1!1,b2) <-> RD(b1!1,b2!2).LD(b1!1,b2!2) k3, k4 

RD(b1,b2) + LD(b1,b2) <-> RD(b1!1,b2).LD(b1,b2!1)   k1, k2
RD(b1!1,b2).LD(b1,b2!1) <-> RD(b1!1,b2!2).LD(b1!2,b2!1) k3, k4

RD(b1,b2) + LD(b1,b2) <-> RD(b1,b2!1).LD(b1!1,b2)   k1, k2
RD(b1,b2!1).LD(b1!1,b2) <-> RD(b1!2,b2!1).LD(b1!1,b2!2) k3, k4

RD(b1,b2) + LD(b1,b2) <-> RD(b1,b2!1).LD(b1,b2!1)   k1, k2
RD(b1,b2!1).LD(b1,b2!1) <-> RD(b1!2,b2!1).LD(b1!2,b2!1) k3, k4

RM(b!+,Y~0) -> RM(b!+,Y~1)  p1
RM(b,Y~1) -> RM(b,Y~0)  p2

RD(b1!+,Y~0) -> RD(b1!+,Y~1)  p1
RD(b2!+,Y~0) -> RD(b2!+,Y~1)  p1

RD(b1,b2,Y~1) -> RD(b1,b2,Y~0)  p2

end reaction rules

begin observables

Molecules RM    RM(b!+)
Molecules RD_b1 RD(b1!+,b2)
Molecules RD_b2 RD(b1,b2!+)
Molecules RD    RD(b1!+,b2!+)
Molecules P_RM  RM(Y~1)
Molecules P_RD  RD(Y~1)

end observables

# actions

generate_network({overwrite=>1})
writeMfile({})

# END
