# Supplementary material for: Engineering AvidCARs for combinatorial antigen recognition and reversible control of CAR function
Source: Nat Commun. 2020 Aug 20;11:4166. doi: 10.1038/s41467-020-17970-3 (PMC7441178; doi:10.1038/s41467-020-17970-3)
Supplement: Supplementary file 9 — Source Data [file 41467_2020_17970_MOESM9_ESM.xlsx]

## Sheet: Figure 2a
Figure 2a	rcSso7d-sfGFP conc. [nM]	E11.4.1			Y21A			I23A			G25A			R28A			G32A			W40A			D42A			I44A
	500	2993.1	1782.55	2128.45	199.1	54.55	116.45	284.1	133.55	219.45	1694.1	907.55	1063.45	628.1	223.55	295.45	743.1	264.55	307.45	290.1	113.55	147.45	1927.1	1553.55	1382.45	334.1	143.55	1542.45
	166.667	2050.1	1480.55	1746.45	49.1	5.65	32.45	76.1	38.55	75.45	894.1	713.55	834.45	163.1	86.55	116.45	239.1	116.55	140.45	61.1	30.55	41.45	1091.1	1164.55	1250.45	109.1	46.55	52.45
	55.5556	1574.1	1411.55	1393.45	13.1	4.35	1.95	23.1	13.05	23.45	403.1	425.55	462.45	57.1	27.55	36.45	76.1	51.55	53.45	21.1	11.95	13.55	534.1	870.55	938.45	32.1	13.05	13.55
	18.5185	1009.1	1185.55	1255.45	2.6	1.35	3.25	9.1	4.15	7.15	212.1	169.55	200.45	23.1	9.45	13.55	31.1	17.55	21.45	6.5	2.25	4.55	230.1	396.55	537.45	12.1	4.15	4.55
	6.17284	497.1	538.55	620.45	0	-1.35	3.25	2.6	1.35	-0.65	72.1	64.55	61.45	9.1	3.15	8.35	14.1	5.75	7.15	1.3	2.25	1.95	113.1	157.55	177.45	5.2	0.45	-0.65

## Sheet: Figure 2c
Figure 2c			Donor A	Donor B	Donor C	Donor D
		no CAR	0.580758	2.65731	-2.69024	-5.21849
	E11.4.1	CD8-BB	42.2334	52.1449	68.4338	50.083
		CD8(Ser)-BB	9.58351	34.8201	42.8041	47.5212
	E11.4.1-G25A	CD8-BB	46.6023	33.0746	72.3081	59.2007
		CD8(Ser)-BB	6.78888	36.1026	20.6372	40.5082
	E11.4.1-G32A	CD8-BB	23.0771	31.4401	35.8614	44.8582
		CD8(Ser)-BB	-9.30247	1.78782	-6.04709	0.421646

## Sheet: Figure 2e
Figure 2e
		hEGFRt [molecules/cell]		E11.4.1 dimer (hEGFRt monomer)				E11.4.1 monomer (hEGFRt monomer)				E11.4.1 dimer (hEGFRt dimer)				E11.4.1 monomer (hEGFRt dimer)
	hEGFRt mRNA [µg]	repetition 1	repetition 2	Donor A	Donor B	Donor C		Donor A	Donor B	Donor C		Donor A	Donor B	Donor C		Donor A	Donor B	Donor C
	0.016	69.9161	112.451	13.55	4.33	3.56		3.34	7.73	2.92		8.79	15.35	6.55		13.26	10.63	11.57
	0.08	467.622	940.875	24.16	23.5	19.99		16.87	15.47	13.27		30.39	30.7	29.71		30.67	19.05	23.46
	0.4	5419	9064.51	46.46	35.7	40.81		38.22	31.72	33.16		37.82	41.22	44.55		45.48	38.1	39.76
	2	26293	64440.7	43.45	42.81	53.24		39.47	38.21	48.15		39.47	46.86	41.91		39.39	37.88	42.59
	10	235318	334567	42.54	44.38	54.8		34.7	36.79	44.67		31.16	42.54	42.05		40.77	33.27	41.17
		hEGFRt [molecules/cell]		E11.4.1-G32A dimer (hEGFRt monomer)				E11.4.1-G32A monomer (hEGFRt monomer)				E11.4.1-G32A dimer (hEGFRt dimer)				E11.4.1-G32A monomer (hEGFRt dimer)
	hEGFRt mRNA [µg]	repetition 1	repetition 2	Donor A	Donor B	Donor C		Donor A	Donor B	Donor C		Donor A	Donor B	Donor C		Donor A	Donor B	Donor C
	0.016	69.9161	112.451	-2.69	-0.22	-2.71		-2.93	-1.72	-7.14		-4.39	-2.98	2.93		-2.44	2.89	-0.92
	0.08	467.622	940.875	-2.33	0.49	-2.74		-12.67	0.93	-1.78		14.88	0.75	8.06		-1.27	0.49	-0.21
	0.4	5419	9064.51	7.07	1.93	-3.35		0.87	-1.95	-3.14		30.49	16.74	29.7		11.73	4.52	7.08
	2	26293	64440.7	15.1	5.62	6.09		-0.3	4.19	8.39		37.29	30.95	35.26		7.77	6.07	5.58
	10	235318	334567	34.83	30	37.91		15.18	7.55	4.06		38.8	36.25	47.79		23.46	12.32	9.57

## Sheet: Figure 3b
Figure 3b
			Donor A	Donor B	Donor C
		no CAR	-1.74956	4.09	-4.18247		lysis
		CD8-BB	56.938	55.6598	69.553
		CD8(Ser)-BB	43.0294	45.8818	60.6911
			Donor A	Donor B	Donor C
		no CAR	0.115	0.332	0.322397		IFNg
		CD8-BB	6.625	2.184	99.3628
		CD8(Ser)-BB	1.692	1.766	29.2803

## Sheet: Figure 3e
Figure 3e
			Donor A	Donor B	Donor C
		no CAR	-3.71	-13.72	-1.67
		scFv Ser-BBz	25.03	43.97	24.73
		VH + VL chain	7.15	8.31	1.98
		VH + VL chain (+AP20187)	27.54	36.39	22.33
		VH chain	-0.13	-13.71	-7.43
		VH chain (+AP20187)	2.72	-11.81	-2.77

## Sheet: Figure 3g
Figure 3g			vehicle				AP20187
			Donor A	Donor B	Donor C		Donor A	Donor B	Donor C
		no CAR					1.63835	1.29021	-7.53393
		Ser-BBz	8.52399	7.61475	6.59687		25.0602	29.9957	36.3784
		Ser-28z	21.4105	38.4432	54.9657		25.4939	44.9109	54.727
		Ser-ICOSz	6.48721	1.61069	3.97751		14.7835	14.1959	19.701
		Ser-OX40z	9.02832	3.70267	-0.693692		15.2466	21.1984	16.9455
		Ser-2z	11.1457	10.8297	9.49206		23.9393	37.1322	39.4892

## Sheet: Figure 4b
Figure 4b			hEGFRt			hHER2t			hEGFRt/hHER2t
			Donor A	Donor B	Donor C	Donor A	Donor B	Donor C	Donor A	Donor B	Donor C
		no CAR	-6.12	-6.99	-4.05	-11.07	-9.28	-7.14	-5.26	-6.03	0.68
		high-affinity (switchable)	37.5	35.18	39.74	57.12	57.82	42.48	54.37	56.52	51.08
		low-affinity (switchable AvidCAR) w/o AP21967	-5.9	0.74	8.7	-9.52	-4.05	-2.14	-1.6	4.1	6.09
		low-affinity (switchable AvidCAR) with AP21967	-9.5	0.22	4.12	-8.83	-2.6	1.06	20.09	28.08	32.64
		low-affinity (non-switchable TanCAR)	-1.13	-3.85	7.17	-7.77	-8.44	-0.67	11.56	15.23	26.44

## Sheet: Figure 4d
Figure 4d		VEGF [nM]	Donor A	Donor B	Donor C
	no CAR	0	9.36	4.12	8.94
		100	-1.99	-4.72	4.26
	αhEGFR-high Ser-BBz	0	55.6	32.96	38.65
		100	59.7	31.07	33.63
	αVEGF/αhEGFR AvidCAR	0	16.95	9.39	4.38
		0.1	33.56	27.34	15.42
		1	42.55	21.57	19.91
		10	42.22	25.11	28.47
		100	42.06	24.83	23.17

## Sheet: Figure 5ab
Figure 5ab	Nalm-6
	effector:target ratio 2:1									effector:target ratio 10:1
		DMSO			AP20187						DMSO			AP20187
		Donor A	Donor B	Donor C	Donor A	Donor B	Donor C				Donor A	Donor B	Donor C	Donor A	Donor B	Donor C
	no CAR	-0.1	9.9	24.2462	-0.6	6.1	22.4335			no CAR	10.4	15	46.2493	3.1	15	40.9497
	αCD19-BBz	29.9	48.4	81.9546						αCD19-BBz	65.8	86.3	98.9146
	αhEGFR-high affinity Ser-BBz	-1.2	0	9.02093	-6	-1.4	7.98865			αhEGFR-high affinity Ser-BBz	2.9	11.2	18.5624	1	13.8	18.8484
	αhEGFR-AvidCAR	-0.4	2.8	12.9691	-2.2	-0.2	10.1596			αhEGFR-AvidCAR	5.8	11.7	17.1152	7.5	10.8	17.1497
	hEGFRt-Nalm-6
	effector:target ratio 2:1									effector:target ratio 10:1
		DMSO			AP20187						DMSO			AP20187
		Donor A	Donor B	Donor C	Donor A	Donor B	Donor C				Donor A	Donor B	Donor C	Donor A	Donor B	Donor C
	no CAR	4.8	5	24.3983	11.3	3.7	20.459			no CAR	5.8	7.6	36.9503	7.2	11.1	35.7153
	αCD19-BBz	39.9	37.1	81.2977						αCD19-BBz	67.3	75.8	98.3438
	αhEGFR-high affinity Ser-BBz	16.9	52	73	37.1	42	61.6983			αhEGFR-high affinity Ser-BBz	66.1	72.5	97.2516	66.5	76.3	92.9183
	αhEGFR-AvidCAR	22	13.8	39.251	27.6	52.4	73.2621			αhEGFR-AvidCAR	16.8	32.7	63.7065	68.1	73.1	95.8667

## Sheet: Figure 5c
Figure 5c
	days after T cell infusion	PBS						αCD19-BBz						αhEGFR-high-affinity Ser-BBz						αhEGFR-AvidCAR („off“)						αhEGFR-AvidCAR („on“)
	0	995000	1173000	3680000	1410000	1810000		1009000	869500	1494000	1845000	2232000		1332000	1301000	881900	1229000	2399000		1198000	1320000	2125000	1324000	1413000		549700	806900	1570000	1570000	1700000
	3	1280000	2310000	9540000	3240000	5380000		820000	939000	473000	480000	637000		910000		658000	645000	770000		1400000	1780000	2420000	2130000	2090000		479000	385000	409000	732000	498000
	7	12500000	29300000	140000000	10300000	117000000		595000	516000	360000	503000	481000		897000		6750000	1000000	678000		3080000	4230000	5640000	5210000	10400000		477000	535000	564000	517000	583000
	11	26200000	366000000	2110000000	646000000	992000000		1040000	415000	514000	606000	529000		848000		836000	809000	689000		13800000	15500000	30800000	12800000	58000000		471000	591000	603000	776000	1010000
	15							671000	653000	738000	815000	911000		963000		803000	531000	640000		10800000	878000	1630000	7960000	36000000		852000	1250000	1070000	2020000	923000

[truncated: 11 more sheets: Figure 6b, Figure 6d, Suppl. Figure 2c, Suppl. Figure 4a, Suppl. Figure 4b, Suppl. Figure 4d, Suppl. Figure 5e, Suppl. Figure 6a, Suppl. Figure 6b, Suppl. Figure 12c, Suppl. Figure 12e]
